# Supplementary material for: Antiproliferative and Anti-Migratory Activities of an Extract from Fridericia platyphylla Leaves and Its Molecular Profile
Source: Plants (Basel). 2025 Aug 28;14(17):2693. doi: 10.3390/plants14172693 (PMC12430664; doi:10.3390/plants14172693)
Supplement: Supplementary file 1 [file plants-14-02693-s001.zip]

Archive with 1 entries (1 files):
- plants-3785939-supplementary.pdf
